# Supplementary material for: Weighing up the evidence used by direct-to-consumer stem cell businesses
Source: Stem Cell Reports. 2021 Nov 11;16(12):2852–60. doi: 10.1016/j.stemcr.2021.10.007 (PMC8693621; doi:10.1016/j.stemcr.2021.10.007)
Supplement: Tables S1 and S4 [file mmc2.xlsx]

## Sheet: Table S1 - Raw data
	AZ_001	AZ_006	AZ_007	AZ_009	AZ_021	AZ_026	AZ_028	AZ_040	CA_002	CA_005	CA_007	CA_008	CA_009	CA_013	CA_014	CA_015	CA_016	CA_017	CA_019	CA_020	CA_030	CA_034	CA_035	CA_038	CA_039	CA_048	CA_051	CA_055	CA_057	CA_058	CA_059	CA_065	CA_069	CA_070	CA_072	CA_085	CA_086	CO_001	CO_002	CO_003	CO_004	CO_013	CO_015	CO_018	CO_020	CO_021	CO_032	NM_004	NM_007
Degree of Focus on Stem Cells	Sole	Sole	Main	Sole	Sole	Main	Sole	Main	Sole	Sole	Sole	Sole	Main	Sole	Sole	Sole	Main	Main	Main	Main	Sole	Sole	Sole	Sole	Main	Sole	Sole	Main	Sole	Main	Main	Sole	Main	Main	Main	Main	Sole	Sole	Sole	Main	Main	Main	Sole	Main	Main	Sole	Main	Main	Main
Franchise Affiliation	N/A	CSN	N/A	N/A	N/A	N/A	R3	N/A	N/A	CSN	N/A	N/A	Regenexx	CSN	CSN	CSN	Regenexx	N/A	N/A	N/A	R3	CSN	N/A	N/A	N/A	N/A	N/A	N/A	N/A	N/A	N/A	N/A	CSN	N/A	N/A	Regenexx	CSN	Regenexx	N/A	N/A	N/A	N/A	N/A	N/A	N/A	N/A	N/A	N/A	N/A
Registered clinical trial	No	No	Yes	No	No	No	No	No	No	No	No	No	No	No	No	No	No	No	No	No	No	Yes	No	No	No	No	No	No	No	Yes	No	No	No	No	No	No	No	Yes	No	No	No	No	No	No	No	No	No	No	No
Trial listed on clinicaltrials.gov	No	No	No	No	N/A	N/A	No	N/A	No	No	No	N/A	N/A	No	No	No	N/A	N/A	N/A	N/A	No	Yes	N/A	No	N/A	N/A	No	N/A	No	Yes	N/A	N/A	N/A	N/A	N/A	N/A	No	Yes	N/A	N/A	N/A	N/A	No	N/A	N/A	N/A	N/A	N/A	N/A
"Unregistered" clinical trial mentioned	No	No	Yes	No	No	No	No	No	No	Yes	No	No	No	No	No	No	No	No	No	No	No	Yes	No	No	No	No	No	No	No	No	No	No	No	No	No	No	No	No	No	No	Yes	No	No	No	No	No	No	No	No
Peer-reviewed scientific papers listed	No	No	Yes	No	Yes	No	Yes	No	No	No	Yes	No	No	No	No	No	Yes	Yes	Yes	Yes	No	Yes	Yes	Yes	No	No	Yes	Yes	Yes	Yes	No	No	No	No	No	No	No	Yes	Yes	No	No	No	Yes	No	Yes	No	Yes	No	No
Unpublished clinical data mentioned	Yes	Yes	No	No	No	No	No	No	No	Yes	No	No	Yes	No	No	No	Yes	No	Yes	No	Yes	No	No	Yes	No	No	No	No	No	Yes	No	No	No	No	No	Yes	No	No	No	Yes	Yes	No	No	No	No	No	Yes	No	No
Patents mentioned	No	No	Yes	No	No	No	No	No	No	No	No	No	Yes	No	No	No	Yes	No	No	No	No	No	No	No	No	No	No	No	No	No	No	No	No	No	No	No	No	No	No	No	No	No	No	No	No	No	Yes	No	No
Description of stem cells and/or regenerative medicine	Yes	Yes	Yes	Yes	Yes	Yes	Yes	Yes	Yes	Yes	Yes	Yes	Yes	Yes	No	Yes	Yes	Yes	Yes	Yes	Yes	Yes	Yes	Yes	Yes	Yes	Yes	Yes	Yes	Yes	Yes	Yes	Yes	Yes	Yes	Yes	Yes	Yes	Yes	Yes	Yes	Yes	Yes	Yes	Yes	Yes	Yes	Yes	Yes
Level of technical language (1-3, where 1 is low)	1	2	3	2	2	1	1	2	3	1	1	2	1	1	N/A	1	1	1	3	3	1	2	1	1	2	2	1	2	1	2	1	1	2	1	2	2	2	2	1	2	2	2	2	2	3	2	2	2	2
Videos about stem cells	No	No	Yes	Yes	No	No	Yes	No	No	No	No	No	No	No	No	No	No	Yes	No	No	Yes	No	No	No	Yes	No	Yes	No	No	No	No	No	No	No	No	No	No	No	No	No	No	No	No	No	No	Yes	Yes	No	No
Procedure description	Yes	Yes	Yes	Yes	Yes	No	Yes	Yes	Yes	Yes	Yes	Yes	Yes	Yes	No	No	Yes	No	Yes	Yes	No	Yes	Yes	Yes	Yes	Yes	Yes	Yes	Yes	Yes	Yes	No	No	Yes	No	Yes	Yes	Yes	Yes	No	Yes	Yes	Yes	Yes	Yes	Yes	Yes	Yes	Yes
Level of Technical language (1-3, where 1 is low)	1	1	2	2	2	N/A	1	3	1	1	2	2	2	1	N/A	N/A	2	N/A	2	3	N/A	2	1	2	2	2	1	2	1	2	3	N/A	N/A	1	N/A	3	1	3	2	N/A	1	3	2	2	1	2	2	2	2
Video overview of stem cell procedure	No	No	Yes	No	No	Yes	Yes	No	No	No	No	No	No	No	No	No	No	No	No	No	No	No	No	Yes	Yes	Yes	Yes	Yes	No	Yes	No	No	No	No	No	No	No	Yes	No	No	No	No	Yes	No	No	No	Yes	No	No
Patient FAQ section	Yes	Yes	No	Yes	No	Yes	No	Yes	No	Yes	No	Yes	Yes	Yes	No	No	Yes	Yes	Yes	No	No	Yes	Yes	No	Yes	Yes	Yes	Yes	Yes	Yes	Yes	Yes	No	No	Yes	No	Yes	Yes	No	No	Yes	Yes	No	No	Yes	Yes	No	Yes	No
Level of detail (1-3, where 1 is low)	2	2	N/A	1	N/A	1	N/A	1	N/A	3	N/A	1	1	1	N/A	N/A	1	2	2	N/A	N/A	3	2	N/A	1	1	2	3	2	2	2	1	N/A	N/A	1	N/A	3	3	N/A	N/A	2	3	N/A	N/A	1	1	N/A	3	N/A
Mention of FDA	Yes	Yes	No	Yes	No	No	Yes	No	No	Yes	Yes	No	No	Yes	No	Yes	Yes	Yes	Yes	No	Yes	Yes	Yes	Yes	No	No	Yes	Yes	Yes	Yes	No	Yes	No	No	Yes	Yes	Yes	No	Yes	Yes	No	No	No	Yes	Yes	No	Yes	No	Yes
Disclaimers	Yes	Yes	No	Yes	No	Yes	No	No	No	Yes	Yes	No	Yes	No	No	Yes	Yes	Yes	No	Yes	Yes	Yes	Yes	Yes	Yes	Yes	Yes	Yes	Yes	Yes	Yes	No	No	No	Yes	No	Yes	No	No	Yes	No	No	Yes	No	Yes	Yes	Yes	Yes	No
Discussion of insurance	Yes	No	Yes	No	No	Yes	No	No	No	Yes	Yes	No	No	Yes	No	Yes	Yes	Yes	Yes	No	No	Yes	Yes	Yes	Yes	Yes	No	No	Yes	Yes	No	Yes	No	Yes	Yes	No	Yes	Yes	Yes	No	Yes	Yes	No	No	Yes	No	No	Yes	No
Mention of external ethics review	No	No	No	No	No	No	No	No	No	No	No	No	No	No	No	No	No	No	No	No	No	No	No	No	No	No	No	No	No	No	No	No	No	No	No	No	No	Yes	No	No	No	No	No	No	No	No	No	No	No
Mention of specific industry / mentor connections	No	No	Yes	No	No	No	No	No	No	Yes	No	No	Yes	No	No	Yes	Yes	No	No	No	No	No	No	No	No	No	No	No	No	No	No	No	No	No	No	No	No	No	No	No	No	No	No	Yes	No	No	Yes	No	No
Includes patient testimonials	No	No	Yes	Yes	Yes	Yes	Yes	Yes	Yes	No	Yes	No	Yes	No	No	No	Yes	Yes	Yes	Yes	No	No	Yes	No	Yes	Yes	Yes	No	No	Yes	Yes	Yes	Yes	Yes	Yes	Yes	Yes	Yes	Yes	Yes	No	Yes	Yes	No	No	Yes	Yes	Yes	Yes
Quoted or excerpted testimonials	No	No	Yes	Yes	Yes	Yes	Yes	Yes	Yes	No	Yes	No	Yes	No	No	No	No	Yes	Yes	Yes	No	No	Yes	No	Yes	Yes	Yes	No	No	Yes	Yes	Yes	Yes	Yes	Yes	No	No	No	Yes	Yes	No	Yes	Yes	No	No	No	Yes	Yes	Yes
Video testimonials	No	No	Yes	Yes	Yes	Yes	No	No	No	No	Yes	No	Yes	No	No	No	Yes	Yes	No	Yes	No	No	No	No	Yes	Yes	Yes	No	No	Yes	No	No	Yes	Yes	No	Yes	Yes	Yes	Yes	Yes	No	No	Yes	No	No	Yes	Yes	Yes	No
Mention of athletes or celebrities	No	No	No	No	No	No	No	No	No	No	Yes	No	Yes	No	No	No	Yes	No	No	No	Yes	No	Yes	No	No	Yes	Yes	No	No	Yes	No	No	No	No	No	Yes	Yes	No	No	No	No	No	No	No	No	No	No	Yes	No
Links to external news coverage	No	No	No	Yes	Yes	No	No	Yes	No	No	No	No	Yes	No	No	No	No	Yes	Yes	No	No	No	No	Yes	No	Yes	Yes	Yes	Yes	Yes	No	No	No	No	No	No	No	No	No	No	No	No	No	No	No	No	Yes	Yes	No
In-house promotional videos	No	No	No	Yes	Yes	Yes	No	No	No	No	No	No	No	No	No	No	Yes	No	No	Yes	No	No	No	Yes	Yes	No	Yes	Yes	No	Yes	No	No	No	No	Yes	No	No	No	Yes	Yes	No	No	No	No	No	Yes	Yes	No	No
Links to external ratings service(s)	No	No	No	Yes	No	Yes	No	No	No	No	No	Yes	Yes	No	No	No	No	No	Yes	No	No	No	No	Yes	Yes	Yes	No	No	No	Yes	No	No	No	Yes	No	Yes	No	No	Yes	No	No	No	Yes	Yes	No	No	No	No	No
Includes care provider biography	Yes	Yes	Yes	Yes	Yes	Yes	No	Yes	Yes	Yes	Yes	Yes	Yes	Yes	No	Yes	Yes	Yes	Yes	Yes	Yes	Yes	Yes	Yes	Yes	Yes	Yes	Yes	Yes	Yes	Yes	Yes	Yes	Yes	Yes	Yes	Yes	Yes	Yes	Yes	Yes	Yes	Yes	Yes	No	Yes	Yes	No	Yes
Biography includes personal information	No	Yes	Yes	No	Yes	Yes	N/A	No	No	No	No	No	Yes	Yes	No	Yes	Yes	Yes	Yes	Yes	No	No	No	Yes	No	No	Yes	No	No	Yes	No	No	Yes	No	No	Yes	Yes	Yes	Yes	Yes	Yes	Yes	Yes	No	N/A	No	No	No	Yes
Includes full CV	No	No	No	No	Yes	No	N/A	No	No	No	No	No	Yes	No	No	Yes	Yes	No	Yes	No	No	Yes	No	Yes	Yes	Yes	No	No	No	Yes	No	No	No	No	No	No	N/A	No	No	No	No	No	No	No	N/A	No	Yes	No	Yes
Mention of awards or magazine lists	No	No	Yes	No	No	Yes	N/A	No	No	No	No	No	Yes	No	No	No	Yes	Yes	No	No	No	Yes	No	Yes	No	Yes	Yes	No	No	Yes	No	No	No	No	Yes	No	N/A	No	No	Yes	No	No	No	No	N/A	Yes	No	No	No
Number of care providers listed	3	1	4	1	1	3	N/A	2	1	1	1	2	5	2	1	10	4	15	1	1	2	10	2	1	1	1	3	1	1	7	1	1	2	6	6	10	3	7	1	1	9	4	1	5	N/A	1	3	0	1
Number of care providers listing board certification	0	1	2	1	1	0	N/A	0	0	0	1	2	1	0	1	4	2	0	1	0	1	6	1	1	0	0	2	1	1	4	0	0	0	3	1	2	1	4	1	1	7	2	1	1	N/A	1	1	0	0
Number of board certifications cited	0	1	2	1	3	0	0	0	0	0	2	2	2	0	1	5	2	0	1	0	1	10	3	1	0	0	2	1	1	4	0	0	0	3	1	3	1	5	1	2	11	2	1	2	0	1	1	0	0
Number of Care Providers listing membership of professional associations	0	0	0	1	0	1	N/A	1	0	1	0	0	1	1	1	5	2	2	0	1	1	5	0	1	0	1	0	1	1	1	1	0	0	3	0	1	0	1	0	1	1	0	1	1	N/A	0	1	0	0
Number of professional associations cited	0	0	0	4	0	1	0	4	0	1	0	0	1	4	5	17	11	6	0	3	1	15	0	2	0	1	0	1	1	1	3	0	0	7	0	6	0	1	0	1	3	0	4	7	0	0	1	0	0
[truncated: 10 more columns]

## Sheet: Table S4 - Associations Cited
Category	Professional associations within this category
Alternative	American Association of Naturopathic Physicians
	The International Hormone Society
	Bio-Identical Hormone Society
	American Osteopathic Association
	American Osteopathic College of Physical Medicine and Rehabilitation
	Institute for Functional Medicine
	Orange County Osteopathic Medical Association
	Osteopathic Physicians and Surgeons of California
	American Osteopathic Academy of Sports Medicine
	American College of Hyperbaric Medicine
	International Neuromodulation Society
	International Liposome Society
	North American Neuromodulation Society
Cosmetic	International Society of Hair Restoration Surgery
	International Society of Plastic and Regenerative Surgeons
	American Society of Liposuction surgery
	American Academy of Cosmetic Surgery
	California Academy of Cosmetic Surgery
	American Society of Cosmetic Laser Surgery
	American Society of Plastic Surgeons
	American Society for Aesthetic Plastic Surgery
	California Society of Plastic Surgeons
General	American College for Advancement in Medicine
	American College of Physician Executives
	American College of Physicians
	Northern Colorado Medical Society
	American Medical Association
	California Medical Association
	North Valley Medical Association
	California Academy of Family Practice
	American Academy of Family Practice
	Clark County Medical Society
	California Medical Association
	Santa Clara County Medical Society
	San Mateo County Medical Societies and Committees
	Marin Medical Society
	Philippine Medical Society of Northern California
	San Fransisco Medical Society
	National Boricua Latino Health Organization
	Alpha Omega Alpha Society
	Honor Medical Society
Orthopedics	American Academy of Orthopaedic Surgeons
	American Academy of Orthopedic Medicine
	American Orthopaedic Society for Sports Medicine
	American Orthopedic Association
	California Orthopaedic Association
	International Spinal Intervention Society
	North American Spine Society
	Pediatric Orthopaedic Society of North America
	The International Society for the Advancement of Spine Surgery
Pain Medicine	American Academy of Pain Medicine
	American Association of Pain Management in Ultrasound
	American Society of Interventional Pain Physicians
	Colorado Pain Society
	Interventional Pain Practice
	World Institute of Pain
Sports Medicine & Rehab	American Medical Society for Sports Medicine
	American Academy of Physical Medicine & Rehabiliation
	American College of Sport Medicine
Regenerative Medicine	American Academy of Anti-Aging Medicine
	International Federation for Adipose Therapeutics and Science
Surgery	American College of Surgeons
	American Society of Anesthesiologist
	Arthorscopy Association of North America
	California Society of Anesthesiologist
	Colorado Society of Anesthesiologists
	International College of Surgeons
	Royal College of Surgeons
Other	American Academy of Neurology
	American College of Cardiology
	American Institute of Ultrasound in Medicine
	American Urologic Association
	Arthritis Foundation
	California Society of Industrial Medicine and Surgery
	Institute for Rare and Neglected Diseases Drug Discovery
	LA Bar Association
	Pulmonary Vascular Research Institute
	Society of Cardiovascular Computed Tomography
	Society of Echocardiography
	Institute for OneWorld Health
	World Future Society
	Sigma XI Scientific Research Society
